# Supplementary material for: Surface-associated antigen induces permeabilization of primary mouse B-cells and lysosome exocytosis facilitating antigen uptake and presentation to T-cells
Source: eLife. 2021 Oct 27;10:e66984. doi: 10.7554/eLife.66984 (PMC8589448; doi:10.7554/eLife.66984)
Supplement: Source code 1. — Western blot analysis of pBTK (A) and BTK (B, regular exposure image; C, overexposed image) in mouse splenic B-cells incubated with HEL-beads in the presence or absence of a BTK inhibitor (iBTK) for 30 min. [file elife-66984-supp1.zip › Matlab_FIR_fig_4HI5G.m]

function [ linez ] =Draw_lines_plot( image,displaychannel,measurechannel1,measurechannel2)
% get intensity plot along line
% allows user to to manually draw a line on an image (input: image/displaychannel) and will provide
% number sequence of fluorescence intensity in return

% works for up to 2 fluorescence channels (measurechannel1,
% meanusrechannel2)

% lets you draw lines to get back line profiles

display= image(:,:,displaychannel);
measure1= image(:,:,measurechannel1);
measure2= image(:,:,measurechannel2);
% set up while loop
count= 0;
x= 0;
while x== 0;
count= count+1;
% show image and draw line
imshowpair(display,measure1);
hold on
xxy = imline;
hold off
% get x,y coordinates of line
shee= getPosition(xxy);

% get intensity values of line and plot them on a line plot
pop1= improfile(measure1,shee(:,1),shee(:,2));
pop2= improfile(measure2,shee(:,1),shee(:,2));
% save line alues 
linez{1,count}= pop1;
linez{2,count}= pop2;


% prompt to ask if you need more ROIs
prompt= 'are you done? (1=yes  0=no) ';
x= input(prompt);

end 
% of while loop


end
