# Supplementary material for: Surface-associated antigen induces permeabilization of primary mouse B-cells and lysosome exocytosis facilitating antigen uptake and presentation to T-cells
Source: eLife. 2021 Oct 27;10:e66984. doi: 10.7554/eLife.66984 (PMC8589448; doi:10.7554/eLife.66984)
Supplement: Source code 2. — Western blot analysis of pBTK (A) and BTK (B, regular exposure image; C, overexposed image) in mouse splenic B-cells incubated with HEL-beads in the presence or absence of a BTK inhibitor (iBTK) for 30 min. [file elife-66984-supp2.zip]

Archive with 1 entries (1 files):
- Matlab_FIR_live_fig_4F.m
