# Supplementary material for: Surface-associated antigen induces permeabilization of primary mouse B-cells and lysosome exocytosis facilitating antigen uptake and presentation to T-cells
Source: eLife. 2021 Oct 27;10:e66984. doi: 10.7554/eLife.66984 (PMC8589448; doi:10.7554/eLife.66984)
Supplement: Source code 3. [file elife-66984-supp3.zip]

Archive with 1 entries (1 files):
- Matlab_Intacellular_Ag_PLBfig_6EF.m
